# Supplementary material for: Characterization of Load Components in Resistance Training Programs for Kidney Transplant Recipients: A Scoping Review
Source: Sports (Basel). 2025 May 19;13(5):153. doi: 10.3390/sports13050153 (PMC12116005; doi:10.3390/sports13050153)
Supplement: Supplementary file 1 [file sports-13-00153-s001.zip]

Archive with 1 entries (1 files):
- sports-3544970-supplementary.pdf
